# Supplementary material for: Transient caspase-mediated activation of caspase-activated DNase causes DNA damage required for phagocytic macrophage differentiation
Source: Cell Rep. Author manuscript; Available in PMC 2025 Jan 9. (PMC7617294; doi:10.1016/j.celrep.2024.114251)
Supplement: Supplementary Information [file EMS202103-supplement-Supplementary_Information.zip]

Archive with 6 entries (6 files):
- 1-s2.0-S2211124724005795-mmc2.mp4
- 1-s2.0-S2211124724005795-mmc3.mp4
- 1-s2.0-S2211124724005795-mmc4.mp4
- 1-s2.0-S2211124724005795-mmc5.mp4
- 1-s2.0-S2211124724005795-mmc1.pdf
- 1-s2.0-S2211124724005795-mmc6.pdf
